# Supplementary material for: State-Space Modelling of the Drivers of Movement Behaviour in Sympatric Species
Source: PLoS One. 2015 Nov 18;10(11):e0142707. doi: 10.1371/journal.pone.0142707 (PMC4651358; doi:10.1371/journal.pone.0142707)
Supplement: S1 Data — (ZIP) [file pone.0142707.s001.zip]

Archive with 3 entries (2 files):
- PLoSONE-data.csv
- __MACOSX/
- __MACOSX/._PLoSONE-data.csv
